# Supplementary material for: Examining the social ecology of a bar-crawl: An exploratory pilot study
Source: PLoS One. 2017 Sep 27;12(9):e0185238. doi: 10.1371/journal.pone.0185238 (PMC5617212; doi:10.1371/journal.pone.0185238)
Supplement: S1 Dataset — (XLSX) [file pone.0185238.s001.xlsx]

## Sheet: Senior_Bar_Crawl_Full_Data_Set
Participant_Num	Pre_Gender	Pre_Age	Pre_Weight	Pre_Ethnicity	Pre_Grade	Pre_Major	Pre_GPA	Pre_Greek	Pre_Athlete	Pre_Where_Living	Pre_Type_Living_Space	Pre_Employment	Pre_Social_Media_Facebook	Pre_Social_Media_Twitter	Pre_Social_Media_YikYak	Pre_Social_Media_Instagram	Pre_Social_Media_Snapchat	Pre_Social_Media_Yeti	Pre_Social_Media_Tumblr	Pre_Social_Media_Vine	Pre_Social_Media_Periscope	Pre_Social_Media_Pinterest	Pre_Post_Alcohol_Facebook	Pre_Post_Alcohol_Twitter	Pre_Post_Alcohol_YikYak	Pre_Post_Alcohol_Instagram	Pre_Post_Alcohol_Snapchat	Pre_Post_Alcohol_Yeti	Pre_Post_Alcohol_Tumblr	Pre_Post_Alcohol_Vine	Pre_Post_Alcohol_Pinterest	Pre_Post_Alcohol_Periscope	Pre_Post_Drugs_Facebook	Pre_Post_Drugs_Twitter	Pre_Post_Drugs_YikYak	Pre_Post_Drugs_Instagram	Pre_Post_Drugs_Snapchat	Pre_Post_Drugs_Yeti	Pre_Post_Drugs_Tumblr	Pre_Post_Drugs_Vine	Pre_Post_Drugs_Pinterest	Pre_Post_Drugs_Periscope	Pre_QF_Drink_Last_30_days	Pre_QF_Drink_Beer	Pre_QF_How_Often_Drink_Beer	Pre_QF_Num_Beers	Pre_QF_Drink_Wine	Pre_QF_How_Often_Drink_Wine	Pre_QF_Num_Wine
1	2	21	140	2	4	Environmental Engineering	3.19	0	0	2	3	1	6	1	1	1	6	1	1	1	1	2	2	1	1	1	4	1	1	1	1	1	1	1	1	1	1	1	1	1	1	1	1	1	3	3	1	6	2
2	1	22	200	1	4	Neuroscience	3.73	1	0	2	4	1	6	5	1	6	6	1	1	1	1	1	2	2	1	2	4	1	1	1	1	1	1	1	1	1	1	1	1	1	1	1	1	1	3	10	1	7	2
3	2	23	135	1	4	Nursing	3.5	1	0	2	3	1	5	5	3	6	6	1	1	1	1	3	1	1	1	1	1	1	1	1	1	1	1	1	1	1	1	1	1	1	1	1	1	1	4	4	2	0	0
4	2	22	115	1	4	Biology	3.54	1	0	2	3	1	6	6	2	6	6	1	1	2	1	3	1	2	1	2	4	1	1	1	1	1	1	1	1	1	1	1	1	1	1	1	1	1	2	4	1	7	1
5	1	22	150	2	4	Pharmaceutical Sciences	3.75	1	0	2	3	0	6	6	1	6	6	1	1	1	1	1	1	1	1	1	1	1	1	1	1	1	1	1	1	1	1	1	1	1	1	1	1	1	1	3	1	7	2
6	2	22	140	1	4	Nursing	3.6	0	0	2	3	1	6	6	1	6	6	1	1	1	1	3	1	3	1	2	4	1	1	1	1	1	1	1	1	1	1	1	1	1	1	1	1	1	7	1	1	5	3
7	2	21	155	1	4	International Studies	3.64	0	0	2	3	1	6	4	1	1	6	1	1	1	1	1	2	1	1	1	3	1	1	1	1	1	1	1	1	1	1	1	1	1	1	1	1	1	7	1	3	6	2
8	2	23	320	1	4	Social Work	3.3	0	0	2	3	1	6	3	1	4	5	1	2	2	1	3	2	2	1	2	2	1	1	1	1	1	#NULL!	#NULL!	#NULL!	#NULL!	#NULL!	#NULL!	#NULL!	#NULL!	#NULL!	#NULL!	1	1	3	4	1	6	5
9	1	22	175	1	4	Marketing	3.35	0	0	2	4	1	5	6	5	6	6	1	1	1	1	1	1	2	1	2	3	1	1	1	1	#NULL!	1	1	1	1	1	1	1	1	1	1	1	1	4	3	1	7	1
10	1	22	183	1	4	Biomedical Engineering	3.38	0	0	2	4	1	3	6	1	5	4	1	1	1	1	1	3	1	1	3	4	1	1	1	1	1	1	1	1	1	1	1	1	1	1	1	1	1	4	4	1	6	2
11	2	22	140	1	4	Social Work	3.5	0	0	2	3	1	6	4	1	6	6	1	1	1	1	2	2	1	1	2	3	1	1	1	2	1	3	1	1	1	1	1	1	1	1	1	1	1	4	8	1	5	4
12	2	21	160	1	4	Social Work	3.6	0	0	2	4	1	6	1	1	6	6	1	1	1	1	4	#NULL!	#NULL!	#NULL!	#NULL!	#NULL!	#NULL!	#NULL!	#NULL!	#NULL!	#NULL!	2	1	1	2	3	1	1	1	1	1	1	1	5	4	1	6	6
13	1	23	210	1	4	Mechanical Engineering	3.1	1	0	2	4	1	6	6	2	5	6	1	2	3	1	2	1	1	1	1	1	1	1	1	1	1	1	1	1	1	1	1	1	1	1	1	1	1	4	6	2	0	0
14	1	23	175	1	4	Human Development and Family Science	2.65	0	0	2	3	1	6	3	1	1	5	1	2	1	1	1	1	1	1	1	1	1	1	1	1	1	1	1	1	1	1	1	1	1	1	1	1	1	6	2	2	0	0
15	1	21	145	1	4	History and Women's, Gender, and Sexuality Studies	3.75	0	0	2	4	1	6	5	1	6	6	1	1	1	1	1	1	1	1	1	1	1	1	1	1	1	1	1	1	1	1	1	1	1	1	1	1	1	2	4.5	1	6	4.5
16	1	22	180	2	4	Operations Management	3.2	0	0	2	4	0	6	6	1	6	6	1	1	1	1	3	3	1	#NULL!	3	5	1	1	1	1	1	1	1	1	1	1	1	1	1	1	1	1	1	3	3	1	5	3
17	1	23	185	2	4	Economics	2.9	0	1	1	3	0	6	6	2	6	6	1	1	4	1	1	1	1	1	1	3	1	1	1	1	1	1	1	1	1	1	1	1	1	1	1	1	1	4	10	1	7	2
18	2	22	136	2	4	Neuroscience	3.5	0	0	2	3	0	6	5	1	6	6	1	1	1	1	1	1	1	1	2	2	1	1	1	1	1	1	1	1	1	1	1	1	1	1	1	1	1	4	3	1	5	2
19	1	22	145	2	4	Neuroscience	3.81	0	1	2	3	0	6	3	2	4	6	1	1	1	1	1	2	1	1	1	1	1	1	1	1	1	1	1	1	1	1	1	1	1	1	1	1	1	4	4	1	7	1
20	2	22	165	1	4	Psychology	3.76	0	0	2	3	1	6	1	1	5	6	1	1	1	1	3	1	1	1	1	1	1	1	1	1	1	1	1	1	1	1	1	1	1	1	1	1	1	4	2	2	0	0
[truncated: 419 more columns]
